# Supplementary material for: Co-administered antibody improves penetration of antibody–dye conjugate into human cancers with implications for antibody–drug conjugates
Source: Nat Commun. 2020 Nov 9;11:5667. doi: 10.1038/s41467-020-19498-y (PMC7652891; doi:10.1038/s41467-020-19498-y)
Supplement: Supplementary file 3 — Source Data [file 41467_2020_19498_MOESM3_ESM.xlsx]

## Sheet: Figure 2a
Total mAb dose (mg/kg)	Muscle (%ID/kg)
1.566	1.49
1.742	1.34
1.916	1.37
2.481	0.88
2.595	1.84
2.458	1.14
2.626	1.3
2.055	0.59
2.326	0.82
0.732	1.78
0.579	2.15
1.055	1.67
0.61	3.18
0.754	2.26
0.261	4.48
0.3	4.57
0.337	5.34
0.343	4.98
0.422	4.71
0.323	4.64

## Sheet: Figure 2b
LD	Non-LD
4.31187	11.3021
4.48821	3.21651
7.42891	5.69606
10.2673	2.78778
5.51138	3.09404
3.72935	1.58017
4.26982	1.3318
4.17136	2.41482
4.9554	2.32444
	1.59459
	3.44955

## Sheet: Figure 2c
LD	Non-LD
2.11852	2.02586
3.80974	4.0906
2.62333	1.26457
1.3976	1.59584
2.94112	1.64198
5.42416	1.78796
2.50966	1.37048
2.49641	2.24193
	2.14676

## Sheet: Figure 2d
LD	Non-LD
2.03532	1.42722
1.17809	5.57893
3.91382	0.786316
3.94347	4.50433
1.268	0.990178
0.787186	0.811097
1.66212	1.3506
1.98501	1.69608
	0.711259
	1.60686

## Sheet: Figure 3e
Distance from tumor edge (mm)	Tumor mean	Tumor std
0.00065	10773.2	1194.67
0.0013	10750.2	1285.16
0.00195	10751.5	1277.38
0.0026	10781.5	1183.59
0.00325	10760.3	1280.48
0.0039	10785.7	1219.49
0.00455	10770.9	1307.85
0.0052	10801.3	1248.14
0.00585	10788.8	1269.1
0.0065	10785.4	1318.59
0.00715	10808.8	1246.64
0.0078	10786.2	1307.91
0.00845	10816.4	1196.25
0.0091	10791.2	1297.06
0.00975	10792.4	1314.72
0.0104	10821	1259.19
0.01105	10815.6	1268.63
0.0117	10830.3	1252.02
0.01235	10842.6	1145.02
0.013	10842.5	1136.96
0.01365	10874.9	1043.16
0.0143	10857.1	1139.82
0.01495	10884.7	1069.53
0.0156	10871.9	1118.21
0.01625	10904	1040.82
0.0169	10886.6	1114.03
0.01755	10890.6	1113.83
0.0182	10908	1069.72
0.01885	10897.9	1109.71
0.0195	10923.9	1032.45
0.02015	10910.3	1104.23
0.0208	10912	1115.63
0.02145	10934.6	1077.03
0.0221	10925.1	1072.94
0.02275	10942.2	1056.53
0.0234	10926.6	1093.59
0.02405	10943.5	1061.3
0.0247	10939.4	1068.2
0.02535	10933.1	1093.29
0.026	10949.3	1039.86
0.02665	10932.3	1074.84
0.0273	10954.1	1013.13
0.02795	11004.8	646.737
0.0286	11006.4	643.521
0.02925	11019.9	651.57
0.0299	11015.9	647.851
0.03055	11023.2	644.371
0.0312	11021	660.102
0.03185	11025.7	675.361
0.0325	11028.4	683.876
0.03315	11033.9	677.687
0.0338	11035.9	674.632
0.03445	11032.6	665.911
0.0351	11035.8	657.199
0.03575	11032.1	663.482
0.0364	11028.3	646
0.03705	11029.6	642.22
0.0377	11029.6	644.29
0.03835	11036.6	646.789
0.039	11034	653.26
0.03965	11038.1	657.556
0.0403	11042.6	665.439
0.04095	11042.6	667.608
0.0416	11046.6	666.285
0.04225	11044	671.419
0.0429	11046.1	667.029
0.04355	11039.4	660.317
0.0442	11040.7	660.934
0.04485	11042.3	678.601
0.0455	11047.6	704.014
0.04615	11053.2	713.243
0.0468	11054.4	697.149
0.04745	11051.6	687.384
0.0481	11054.3	684.776
0.04875	11049.2	663.891
0.0494	11049	652.073
0.05005	11045	638.743
0.0507	11047.2	637.058
0.05135	11053.4	638.567
0.052	11056.3	650.841
0.05265	11052.9	655.183
0.0533	11055.7	656.451
0.05395	11055.2	665.099
0.0546	11057.3	662.465
0.05525	11058.5	661.119
0.0559	11062	667.938
0.05655	11062.9	666.009
0.0572	11063.1	673.714
0.05785	11065.6	693.19
0.0585	11070.3	713.567
0.05915	11073.4	717.227
0.0598	11069.9	704.15
0.06045	11068.1	685.938
0.0611	11066.8	684.311
0.06175	11066.3	678.086
0.0624	11066.1	671.597
0.06305	11071.5	678.819
0.0637	11070.8	686.056
0.06435	11076.6	697.035
0.065	11077.2	704.471
0.06565	11084.4	708.383
0.0663	11086.9	716.213
0.06695	11089.9	718.753
0.0676	11091.3	713.551
0.06825	11084.8	703.827
0.0689	11089.4	706.917
0.06955	11083.5	688.641
0.0702	11083.8	687.257
0.07085	11086.8	695.564
0.0715	11086.8	689.762
0.07215	11084	692.36
0.0728	11082.4	676.139
0.07345	11081.5	673.203
0.0741	11077.1	675.06
0.07475	11083	683.938
0.0754	11079.7	682.972
0.07605	11079.2	677.978
0.0767	11077.2	673.473
0.07735	11072	665.212
0.078	11075.1	668.333
0.07865	11075.8	671.295
0.0793	11074.9	676.032
0.07995	11077.8	681.509
0.0806	11083.1	691.101
0.08125	11086.4	694.439
0.0819	11089.2	711.1
0.08255	11091.8	714.38
0.0832	11092.2	707.513
0.08385	11090.7	712.487
0.0845	11090.8	721.88
0.08515	11093.2	719.68
0.0858	11094.2	706.697
0.08645	11096.8	713.849
0.0871	11097.2	716.792
0.08775	11099.7	734.106
0.0884	11101.7	752.182
0.08905	11106.6	750.989
0.0897	11107.4	746.471
0.09035	11109.9	751.303
0.091	11107.1	751.086
0.09165	11108	747.157
0.0923	11105.1	750.635
0.09295	11103.5	751.726
0.0936	11107.2	750.429
0.09425	11107.7	742.587
0.0949	11111.4	760.381
0.09555	11107.1	748.051
0.0962	11105.2	744.394
0.09685	11110.7	747.269
0.0975	11109.1	749.528
0.09815	11112.7	764.59
0.0988	11111.4	755.075
0.09945	11110	767.559
0.1001	11111.9	778.274
0.10075	11111.5	812.113
0.1014	11114.7	866.361
0.10205	11121.1	1033.16
0.1027	11121	1016.18
0.10335	11123	1079.04
0.104	11124.3	1104.84
0.10465	11123	1043.55
0.1053	11126.4	1160.39
0.10595	11121.6	1077.91
0.1066	11114.2	1073.06
0.10725	11111.2	1058.13
0.1079	11111.8	1030.14
0.10855	11115.6	1073.95
0.1092	11116.8	1039.94
0.10985	11118.5	1022.02
0.1105	11120.9	1041.27
0.11115	11121.4	1032.69
0.1118	11119.5	982.766
0.11245	11117.4	961.794
0.1131	11113.5	921.771
0.11375	11111.9	892.575
0.1144	11112.7	875.906
0.11505	11108.8	859.074
0.1157	11110	848.484
0.11635	11109	821.947
0.117	11106.3	784.68
0.11765	11110.2	777.507
0.1183	11109.7	788.349
0.11895	11115.6	765.885
0.1196	11108.3	756.028
0.12025	11107.5	758.307
0.1209	11107.4	758.417
0.12155	11109.2	764.511
0.1222	11117.9	774.413
0.12285	11118.9	773.502
0.1235	11114.5	759.553
0.12415	11117.3	757.846
0.1248	11115.7	751.061
0.12545	11121.9	756.127
0.1261	11124.9	761.213
0.12675	11128.6	783.512
0.1274	11131.2	784.18
0.12805	11123.8	771.7
0.1287	11130.1	776.975
0.12935	11122.7	767.652
0.13	11133.7	773.736
0.13065	11130.9	762.521
0.1313	11128.9	767.179
0.13195	11143	793.776
0.1326	11145	791.317
0.13325	11148.5	797.425
0.1339	11145.5	799.322
0.13455	11151.6	805.122
0.1352	11154.9	824.765
0.13585	11151.2	817.412
0.1365	11162.6	830
0.13715	11161.3	823.701
0.1378	11169	834.66
0.13845	11172	824.556
0.1391	11162.6	821.884
0.13975	11165.8	823.09
0.1404	11157.1	809.436
0.14105	11163.1	805.278
0.1417	11157.6	802.379
0.14235	11166.5	816.745
0.143	11159	819.402
0.14365	11158	825.247
0.1443	11163.9	831.857
0.14495	11157.7	823.28
0.1456	11160.4	825.004
0.14625	11158.5	822.527
0.1469	11150.5	813.839
0.14755	11152.8	811.621
0.1482	11143.6	791.661
0.14885	11149.7	805.888
0.1495	11153.9	816.637
0.15015	11145.8	816.397
0.1508	11159.9	824.587
0.15145	11147.7	817.387
0.1521	11163.4	829.151
0.15275	11155.8	824.041
0.1534	11166.8	837.096
0.15405	11163.6	840.49
0.1547	11152.5	825.272
0.15535	11160.5	828.994
0.156	11153	816.7
0.15665	11163.2	828.976
0.1573	11169.6	836.335
0.15795	11157.7	818.632
0.1586	11159.7	822.144
0.15925	11149.1	815.742
0.1599	11157.4	825.009
0.16055	11145.9	802.597
0.1612	11155.6	807.241
0.16185	11155.5	814.436
0.1625	11150.4	821.914
0.16315	11162.9	837.861
0.1638	11158.1	837.224
0.16445	11169.6	856.188
0.1651	11171.8	873.787
0.16575	11162.9	851.118
0.1664	11174	868.856
0.16705	11158.6	848.946
0.1677	11165.9	850.395
0.16835	11167	841.538
0.169	11153.1	828.948
0.16965	11167.6	845.938
0.1703	11160.9	847.408
0.17095	11170.5	864.56
0.1716	11163.1	852.502
0.17225	11170.2	858.366
0.1729	11168	846.88
0.17355	11152.3	834.365
0.1742	11167	851.487
0.17485	11159.9	843.903
0.1755	11165.3	856.145
0.17615	11166.1	858.397
0.1768	11156.8	846.417
0.17745	11167.2	861.859
0.1781	11158.3	859.616
0.17875	11171.4	887.522
0.1794	11171.2	888.922
0.18005	11176.8	907.173
0.1807	11175.2	892.498
0.18135	11159.7	856.303
0.182	11168	859.595
0.18265	11161.7	849.138
0.1833	11169.1	864.836
0.18395	11171.3	879.947
0.1846	11166.1	873.006
0.18525	11176.3	884.47
0.1859	11169.2	875.371
0.18655	11177.1	884.521
0.1872	11164.7	859.827
0.18785	11165	860.497
0.1885	11171.5	867.398
0.18915	11161.4	857.219
0.1898	11168.6	866.612
0.19045	11161.2	857.684
0.1911	11166.1	866.426
0.19175	11170.7	873.604
0.1924	11165.5	878.961
0.19305	11173.6	894.567
0.1937	11167.3	887.649
0.19435	11174.6	889.867
0.195	11176	880.538
0.19565	11165.2	875.749
0.1963	11175	888.734
0.19695	11172.8	894.853
0.1976	11178.3	896.228
0.19825	11163.1	879.338
0.1989	11163.2	862.841
0.19955	11163.1	863.014
0.2002	11151.8	863.467
0.20085	11159.6	861.41
0.2015	11148.9	851.659
0.20215	11156.6	861.867
0.2028	11162	866.451
0.20345	11156.6	873.749
0.2041	11166.7	866.686
0.20475	11155.3	856.886
0.2054	11164.5	869.711
0.20605	11158.9	869.588
0.2067	11159.5	872.895
0.20735	11154.2	851.533
0.208	11142	837.718
0.20865	11149.9	841.102
0.2093	11143.9	842.331
0.20995	11152.5	857.785
0.2106	11156.3	853.559
0.21125	11148.4	842.352
0.2119	11156	860.072
0.21255	11154.1	864.561
0.2132	11159.9	864.503
0.21385	11159.3	864.724
0.2145	11157.5	860.715
0.21515	11157.8	854.742
0.2158	11149.8	855.318
0.21645	11159.8	859.239
0.2171	11158.4	867.899
0.21775	11165.3	879.361
0.2184	11171.5	888.673
0.21905	11165.6	884.372
0.2197	11171.6	884.259
0.22035	11160.9	870.326
0.221	11167.5	873.182
0.22165	11171.5	876.401
0.2223	11163.6	874.748
0.22295	11173.1	892.808
0.2236	11165.8	885.349
0.22425	11174.7	884.535
0.2249	11166.4	883.179
0.22555	11171.5	891.629
0.2262	11172.8	882.659
0.22685	11163.4	869.635
0.2275	11174.9	883.331
0.22815	11167.3	871.619
0.2288	11176.7	887.509
0.22945	11173.7	879.841
0.2301	11161.6	872.452
0.23075	11167.4	868.487
0.2314	11154.6	855.177
0.23205	11164.2	865.539
0.2327	11166.8	868.165
0.23335	11163.9	876.039
0.234	11172.5	880.112
0.23465	11164.6	869.542
0.2353	11170.6	870.104
0.23595	11168.4	864.33
0.2366	11172.5	872.277
0.23725	11171.9	872.431
0.2379	11158.8	855.377
0.23855	11156.4	840.511
0.2392	11151.3	841.321
0.23985	11152.9	846.048
0.2405	11158.6	856.621
0.24115	11157.6	874.312
0.2418	11162.8	871.347
0.24245	11160.5	873.353
0.2431	11167.1	871.512
0.24375	11155.5	860.21
0.2444	11157.1	849.578
0.24505	11151.9	842.134
0.2457	11147.3	842.779
0.24635	11152.9	851.041
0.247	11146.6	852.64
0.24765	11151	866.978
0.2483	11153.9	868.972
0.24895	11146.4	856.251
0.2496	11151.8	854.906
0.25025	11143.6	844.434
0.2509	11152.6	863.916
0.25155	11150.4	862.475
0.2522	11159.9	878.914
0.25285	11162.7	883.52
0.2535	11157.5	883.925
0.25415	11164.9	886.591
0.2548	11153.5	869.683
0.25545	11155.8	863.197
0.2561	11150.3	863.067
0.25675	11148.3	860.76
0.2574	11155.2	868.055
0.25805	11146	864.051
0.2587	11154.7	870.016
0.25935	11154.8	874.494
0.26	11148.5	871.042
0.26065	11160.5	893.773
0.2613	11150.1	881.656
0.26195	11159.7	891.652
0.2626	11152.3	888.092
0.26325	11157	901.702
0.2639	11166.9	930.16
0.26455	11155.7	924.586
0.2652	11167.7	939.398
0.26585	11158.5	929.385
0.2665	11163.6	932.045
0.26715	11159.7	930.525
0.2678	11149.8	916.557
0.26845	11157.2	937.765
0.2691	11148.2	919.831
0.26975	11152.6	930.459
0.2704	11148.6	926.514
0.27105	11151.1	924.882
0.2717	11152.4	929.227
0.27235	11143.5	920.181
0.273	11149.9	928.904
0.27365	11136	896.003
0.2743	11135.3	892.557
0.27495	11137.2	889.925
0.2756	11128.1	879.749
0.27625	11138.4	888.225
0.2769	11133.5	879.057
0.27755	11135	883.293
0.2782	11136.1	877.968
0.27885	11128.7	862.772
0.2795	11136.9	869.739
0.28015	11125.5	848.73
0.2808	11130.7	847.143
0.28145	11124.4	838.352
0.2821	11127.3	835.788
0.28275	11127.4	835.39
0.2834	11117.2	822.594
0.28405	11123.8	827.71
0.2847	11114.4	806.054
0.28535	11118.6	801.328
0.286	11120.1	793.814
0.28665	11108.1	775.349
0.2873	11115.1	777.816
0.28795	11106.6	773.252
0.2886	11110.3	775.269
0.28925	11102.6	776.489
0.2899	11110	786.32
0.29055	11114.2	792.375
0.2912	11106.9	787.946
0.29185	11109.2	801.779
0.2925	11107.9	797.566
0.29315	11111.1	788.779
0.2938	11111	781.069
0.29445	11099.9	775.036
0.2951	11110.9	791.945
0.29575	11106	786.902
0.2964	11116.6	803.534
0.29705	11110.7	804.899
0.2977	11113.9	803.596
0.29835	11116.1	796.387
0.299	11110.2	788.641
0.29965	11119.1	790.07
0.3003	11112.9	783.059
0.30095	11115.4	779.113
0.3016	11119.4	785.629
0.30225	11114.2	777.038
0.3029	11121.1	789.651
0.30355	11117.6	793.181
0.3042	11123.1	795.717
0.30485	11124.4	798.341
0.3055	11117.5	794.787
0.30615	11128.3	807.534
0.3068	11124.9	826.465
0.30745	11130.4	832.576
0.3081	11123.3	829.312
0.30875	11130	831.081
0.3094	11136.1	832.08
0.31005	11126.2	820.033
0.3107	11130.6	817.533
0.31135	11123.3	814.405
0.312	11131.6	829.053
0.31265	11133.7	829.958
0.3133	11124.5	827.446
0.31395	11136.8	838.721
0.3146	11127.4	824.84
0.31525	11140.4	839.109
0.3159	11136.5	839.325
0.31655	11141.5	841.576
0.3172	11138.4	829.337
0.31785	11130	816.638
0.3185	11138.7	838.377
0.31915	11135.7	844.321
0.3198	11144.9	853.894
0.32045	11144.5	847.905
0.3211	11135.5	830.985
0.32175	11145.3	835.104
0.3224	11138.9	817.918
0.32305	11145.7	835.086
0.3237	11148.7	839.093
0.32435	11140.7	841.936
0.325	11153.4	865.666
0.32565	11141.8	852.497
0.3263	11153	858.699
0.32695	11146.4	860.254
0.3276	11152.2	870.442
0.32825	11153.3	869.962
0.3289	11143.5	852.892
0.32955	11149.4	852.957
0.3302	11144	842.938
0.33085	11154.4	851.372
0.3315	11160.9	869.202
0.33215	11151.8	860.209
0.3328	11161.5	874.44
0.33345	11152.9	858.799
0.3341	11162.7	858.19
0.33475	11156.6	851.951
0.3354	11163.8	866.989
0.33605	11166	883.184
0.3367	11156.8	868.569
0.33735	11163.3	869.96
0.338	11156.3	862.755
0.33865	11159	873.115
0.3393	11157.6	861.776
0.33995	11148.8	847.773
0.3406	11148.7	841.478
0.34125	11140.5	826.265
0.3419	11142.8	829.837
0.34255	11144.2	840.222
0.3432	11140.2	831.992
0.34385	11146.2	856.171
0.3445	11148.3	860.623
0.34515	11159	890.462
0.3458	11160.8	900.477
0.34645	11166.6	914.265
0.3471	11166.4	913.719
0.34775	11156.3	902.343
0.3484	11160.7	893.648
0.34905	11154.3	882.468
0.3497	11161.7	890.736
0.35035	11163	901.439
0.351	11155.9	893.427
0.35165	11161	909.801
0.3523	11156.7	909.872
0.35295	11164.3	918.77
0.3536	11157.4	920.278
0.35425	11166.1	929.947
0.3549	11162.7	921.827
0.35555	11155.1	899.228
0.3562	11155.9	884.192
0.35685	11144.8	866.201
0.3575	11146.9	870.661
0.35815	11142.5	872.166
0.3588	11136.8	861.578
0.35945	11141.9	879.786
0.3601	11132.9	876.557
0.36075	11141.1	896.965
0.3614	11132.6	880.284
0.36205	11137.6	877.332
0.3627	11138.7	880.759
0.36335	11131.9	870.572
0.364	11138.3	876.662
0.36465	11132.4	869.383
0.3653	11139.2	883.468
0.36595	11144.8	892.069
0.3666	11143.5	893.638
0.36725	11150.6	901.974
0.3679	11141.5	892.796
0.36855	11143.2	890.674
0.3692	11140.2	878.601
0.36985	11132.7	870.391
0.3705	11133.8	873.457
0.37115	11125.4	860.482
0.3718	11125	848.991
0.37245	11114.2	838.589
0.3731	11111	840.082
0.37375	11111.6	849.597
0.3744	11110.5	848.093
0.37505	11118.4	862.087
0.3757	11118.4	862.034
0.37635	11122.6	870.21
0.377	11124.4	863.752
0.37765	11123	860.16
0.3783	11126.1	864.662
0.37895	11119.1	859.108
0.3796	11126.4	877.919
0.38025	11117	853.807
0.3809	11118.2	849.675
0.38155	11117.4	836.702
0.3822	11106.2	815.094
0.38285	11111.2	809.943
0.3835	11105.4	798.436
0.38415	11110.4	795.347
0.3848	11111.4	792.989
0.38545	11109.9	782.735
0.3861	11113.5	790.477
0.38675	11113.4	803.691
0.3874	11118.7	817.987
0.38805	11117.6	829.027
0.3887	11119.3	850.49
0.38935	11118.6	854.072
0.39	11120.1	857.459
0.39065	11122.5	866.98
0.3913	11126.3	862.779
0.39195	11123.7	854.687
0.3926	11121.3	849.293
0.39325	11116.8	838.618
0.3939	11126.4	857.314
0.39455	11119.5	841.718
0.3952	11124.7	846.274
0.39585	11123	834.179
0.3965	11121.8	813.617
0.39715	11119.3	818.344
0.3978	11117.1	816.139
0.39845	11117.2	817.963
0.3991	11122.4	828.751
0.39975	11120.7	836.121
0.4004	11122.8	855.074
0.40105	11118.5	848.168
0.4017	11127.2	853.153
0.40235	11127.9	850.332
0.403	11129.2	843.061
0.40365	11129	820.828
0.4043	11130.6	817.511
0.40495	11136.9	816.641
0.4056	11129.4	811.088
0.40625	11129.1	812.009
0.4069	11133	820.018
0.40755	11142.7	843.592
0.4082	11144.5	850.241
0.40885	11144.3	854.548
0.4095	11142.9	849.235
0.41015	11144.8	869.818
0.4108	11142.6	863.528
0.41145	11142.4	862.065
0.4121	11134.8	851.361
0.41275	11137.3	859.917
0.4134	11137.9	870.59
0.41405	11135.5	862.732
0.4147	11133.9	867.728
0.41535	11130.7	863.064
0.416	11140.4	891.823
0.41665	11133.1	879.206
0.4173	11135.3	876.199
0.41795	11130.5	861.374
0.4186	11137	861.293
0.41925	11129.9	838.91
0.4199	11127.2	838.173
0.42055	11133.4	844.075
0.4212	11133.1	850.935
0.42185	11132.3	850.062
0.4225	11133.4	856.771
0.42315	11127.6	845.191
0.4238	11135.5	858.3
0.42445	11132.8	857.201
0.4251	11140.2	882.399
0.42575	11138.2	888.28
0.4264	11138.6	893.934
0.42705	11144.2	892.952
0.4277	11137.2	890.371
0.42835	11139.4	887.189
0.429	11131.4	864.954
0.42965	11135.5	861.685
0.4303	11133.3	852.847
0.43095	11124	837
0.4316	11124.3	839.113
0.43225	11123.7	833.064
0.4329	11129.9	839.458
0.43355	11132.6	849.352
0.4342	11129.3	857.964
0.43485	11141.7	870.115
0.4355	11135.7	866.589
0.43615	11137.6	876.077
0.4368	11137.2	874.615
0.43745	11141.7	888.9
0.4381	11151.2	899.409
0.43875	11143.6	900.322
0.4394	11146.3	900.425
0.44005	11139.3	890.514
0.4407	11141.4	893.714
0.44135	11139.5	896.475
0.442	11136.4	897.001
0.44265	11140.3	902.774
0.4433	11135.2	896.075
0.44395	11130.3	890.442
0.4446	11123.9	881.209
0.44525	11124.8	876.163
0.4459	11128.8	870.09
0.44655	11126.1	866.032
0.4472	11134	879.865
0.44785	11130.3	863.127
0.4485	11131.1	859.785
0.44915	11135.6	875.353
0.4498	11134.5	872.925
0.45045	11138.9	873.731
0.4511	11131.8	854.518
0.45175	11131.2	845.893
0.4524	11118.3	813.579
0.45305	11105.4	790.768
0.4537	11110.2	799.863
0.45435	11109.9	809.099
0.455	11108.6	816.979
0.45565	11104.4	806.743
0.4563	11106.6	812.628
0.45695	11107.7	810.063
0.4576	11105.1	808.049
0.45825	11105.1	811.759
0.4589	11103.1	811.702
0.45955	11102.7	814.728
0.4602	11104.7	817.826
0.46085	11097.2	799.232
0.4615	11096.5	795.325
0.46215	11092.3	779.023
0.4628	11091.1	778.837
0.46345	11083.5	760.436
0.4641	11081.3	746.831
0.46475	11074	742.23
0.4654	11075	740.938
0.46605	11075.4	749.114
0.4667	11070.6	744.152
0.46735	11076.6	743.592
0.468	11075.9	746.816
0.46865	11073.2	752.095
0.4693	11077.6	776.575
0.46995	11075.3	787.449
0.4706	11079.3	797.598
0.47125	11074.8	782.863
0.4719	11074.8	784.293
0.47255	11070.8	784.56
0.4732	11064.6	771.758
0.47385	11065.1	767.228
0.4745	11055.1	750.898
0.47515	11051.6	743.146
0.4758	11050	750.3
0.47645	11042.3	743.977
0.4771	11040.6	733.165
0.47775	11034.4	719.503
0.4784	11035.2	711.643
0.47905	11035.8	719.313
0.4797	11030.4	715.023
0.48035	11034.3	720.807
0.481	11031.5	720.327
0.48165	11033.4	715.492
0.4823	11026.2	707.704
0.48295	11027.1	707.42
0.4836	11026	699.684
0.48425	11021	693.752
0.4849	11025.7	696.87
0.48555	11027	703.728
0.4862	11029.6	701.301
0.48685	11024.4	683.764
0.4875	11021.9	674.971
0.48815	11029	689.087
0.4888	11021.9	683.442
0.48945	11025.6	683.131
0.4901	11016.6	670.679
0.49075	11021.6	680.399
0.4914	11022.5	680.618
0.49205	11018.2	673.552
0.4927	11024.5	683.3
0.49335	11023.1	682.259
0.494	11031.2	687.96
0.49465	11031.7	692.591
0.4953	11022	673.132
0.49595	11034.4	693.935
0.4966	11026.9	687.156
0.49725	11031.3	700.138
0.4979	11034.1	703.383
0.49855	11026.4	691.151
0.4992	11029.8	695.457
0.49985	11023.5	692.912
0.5005	11029.5	690.6
0.50115	11023.5	688.486
0.5018	11027.9	686.643
0.50245	11025.2	676.656
0.5031	11018.8	668.692
0.50375	11022.3	667.157
0.5044	11023.6	683.092
0.50505	11029.9	704.001
0.5057	11029.5	712.404
0.50635	11020.3	695.563
0.507	11024.5	692.434
0.50765	11020.1	688.071
0.5083	11020.3	680.37
0.50895	11018.3	673.502
0.5096	11020.2	672.545
0.51025	11024.3	681.384
0.5109	11018.5	681.609
0.51155	11021.7	685.558
0.5122	11020.7	679.901
0.51285	11021.5	679.58
0.5135	11020.2	675.217
0.51415	11013.3	673.113
0.5148	11018.5	682.848
0.51545	11013.2	679.417
0.5161	11018.2	691.312
0.51675	11019	699.958
0.5174	11020.6	717.902
0.51805	11027.6	735.207
0.5187	11025.2	740.36
0.51935	11028.6	741.428
0.52	11024.3	731.658
0.52065	11028.5	726.943
0.5213	11023.8	703.242
0.52195	11013	698.113
0.5226	11017.4	697.807
0.52325	11011.5	688.543
0.5239	11014.2	686.934
0.52455	11014.2	685.521
0.5252	11007.3	678.857
0.52585	11009.2	670.899
0.5265	11007.6	668.448
0.52715	11011.4	677.734
0.5278	11005.9	667.39
0.52845	11006.1	665.421
0.5291	11008	669.563
0.52975	11007.9	678.396
0.5304	11009.9	685.512
0.53105	11005.1	683.933
0.5317	11004.6	677.556
0.53235	11002.8	673.108
0.533	10992.3	656.819
0.53365	10997.2	662.236
0.5343	10991.3	661.835
0.53495	11002.1	681.519
0.5356	10999.4	679.811
0.53625	11001.6	680.73
0.5369	11005.3	692.446
0.53755	10998.9	670.532
0.5382	11003.9	670.721
0.53885	11005.2	677.77
0.5395	11004.2	688.972
0.54015	11004.5	684.352
0.5408	10993.4	669.086
0.54145	11001.2	681.167
0.5421	10997.5	673.662
0.54275	10997.5	665.076
0.5434	11000.5	661.866
0.54405	10991.4	650.019
0.5447	10997.9	655.327
0.54535	10990.3	645.55
0.546	10990.1	644.752
0.54665	10983.9	633.314
0.5473	10982.3	630.111
0.54795	10980.4	627.355
0.5486	10978.8	619.877
0.54925	10979.7	613.589
0.5499	10975.4	604.555
0.55055	10976.5	605.001
0.5512	10980.5	617.015
0.55185	10974.1	598.768
0.5525	10975.2	596.772
0.55315	10969.5	587.735
0.5538	10973.6	593.858
0.55445	10967.7	592.006
0.5551	10972.2	598.214
0.55575	10972.4	598.264
0.5564	10969.3	600.09
0.55705	10977.5	613.148
0.5577	10980.5	625.819
0.55835	10987.3	636.299
0.559	10990.3	646.793
0.55965	10988.7	652.014
0.5603	10991.7	658.934
0.56095	10984.5	658.289
0.5616	10986.6	653.473
0.56225	10987.6	658.42
0.5629	10986.5	648.191
0.56355	10987.2	646.49
0.5642	10982.9	637.012
0.56485	10985.2	639.011
0.5655	10984.7	626.32
0.56615	10985.7	627.09
0.5668	10982.5	619.796
0.56745	10981	629.679
0.5681	10984.2	634.009
0.56875	10983.5	635.183
0.5694	10984	633.646
0.57005	10978.3	629.015
0.5707	10976	620.68
0.57135	10979.9	624.514
0.572	10977.7	622.48
0.57265	10979.1	626.638
0.5733	10979.7	628.384
0.57395	10985.6	643.442
0.5746	10988.4	655.022
0.57525	10988.4	659.921
0.5759	10991.9	662.719
0.57655	10990.6	650.404
0.5772	10989.9	639.891
0.57785	10990	629
0.5785	10994.7	646.611
0.57915	11003.1	660.62
0.5798	11006.1	664.996
0.58045	11009.7	669.684
0.5811	11009.6	669.535
0.58175	11009.2	662.663
0.5824	11008.9	660.705
0.58305	11006.3	658.524
0.5837	11007	672.479
0.58435	11010	681.376
0.585	11009.7	683.987
0.58565	11007.1	681.607
0.5863	11000.8	655.859
0.58695	10999.8	650.21
0.5876	10994.9	638.48
0.58825	10994.8	644.428
0.5889	10998.1	650.118
0.58955	10999.1	659.552
0.5902	10997.8	655.819
0.59085	10997.2	641.295
0.5915	10992.1	634.265
0.59215	10988.9	622.962
0.5928	10987.5	620.705
0.59345	10986.8	624.096
0.5941	10992.5	639.524
0.59475	10989.8	639.302
0.5954	10994.5	642.494
0.59605	10993	642.796
0.5967	10990.8	643.788
0.59735	10995.8	649.435
0.598	10994	650.341
0.59865	10997.1	653.473
0.5993	10996	652.745
0.59995	10998.4	662.407
0.6006	10997.7	674.654
0.60125	10998.9	690.441
0.6019	11000.5	684.631
0.60255	10994.1	673.791
0.6032	10992.3	668.307
0.60385	10988	667.138
0.6045	10987	665.965
0.60515	10986	652.993
0.6058	10981	635.412
0.60645	10979.5	623.119
0.6071	10980.5	631.74
0.60775	10978.7	632.208
0.6084	10980.4	636.236
0.60905	10979.1	637.638
0.6097	10981.4	645.984
0.61035	10982.4	671.816
0.611	10984.4	681.903
0.61165	10985.6	693.579
0.6123	10983.6	674.393
0.61295	10981.3	666.511
0.6136	10986.2	679.223
0.61425	10983.9	674.23
0.6149	10986.2	668.684
0.61555	10986.3	665.718
0.6162	10989.4	662.094
0.61685	10992.2	668.004
0.6175	10988.4	661.791
0.61815	10989.8	665.991
0.6188	10990.4	670.213
0.61945	10995.7	677.757
0.6201	10993	678.338
0.62075	10990.7	659.766
0.6214	10986.7	646.561
0.62205	10983.7	633.222
0.6227	10983	633.053
0.62335	10986	642.048
0.624	10987	651.928
0.62465	10985.9	645.838
0.6253	10987.3	647.224
0.62595	10985.7	642.491
0.6266	10984.7	639.642
0.62725	10983.3	632.273
0.6279	10984.4	636.488
0.62855	10984.6	631.321
0.6292	10986.7	630.768
0.62985	10983.3	627.932
0.6305	10985	632.673
0.63115	10981.3	627.298
0.6318	10981	623.896
0.63245	10979.4	620.552
0.6331	10980.9	624.761
0.63375	10984.1	628.886
0.6344	10981.8	622.355
0.63505	10979	613.133
0.6357	10979.1	603.256
0.63635	10974.8	599.807
0.637	10974.3	594.058
0.63765	10973.1	586.238
0.6383	10972.6	581.652
0.63895	10964.5	570.236
0.6396	10965.2	568.629
0.64025	10962.7	570.598
0.6409	10961.4	565.457
0.64155	10963.3	575.444
0.6422	10960	578.747
0.64285	10960	574.904
0.6435	10964.5	593.781
0.64415	10961.9	598.576
0.6448	10964.3	613.58
0.64545	10963.9	608.821
0.6461	10963.7	596.33
0.64675	10963.2	607.815
0.6474	10959.6	597.019
0.64805	10967.8	615.956
0.6487	10965.6	613.983
0.64935	10968.3	615.509
0.65	10966.1	615.33
0.65065	10963.4	593.533
0.6513	10969.4	601.179
0.65195	10967.4	601.22
0.6526	10968.9	600.085
0.65325	10967.9	605.039
0.6539	10963.1	598.296
0.65455	10962.4	602.872
0.6552	10961.7	607.256
0.65585	10966.6	635.271
0.6565	10972.8	661.414
0.65715	10974.6	658.046
0.6578	10977.1	647.594
0.65845	10974.5	653.798
0.6591	10979.6	655.839
0.65975	10978.4	662.419
0.6604	10981.2	668.465
0.66105	10984.2	677.446
0.6617	10980.9	675.798
0.66235	10981.6	678.827
0.663	10979	682.45
0.66365	10982	687.744
0.6643	10979.9	679.087
0.66495	10982.3	673.682
0.6656	10981.5	671.41
0.66625	10984.1	681.89
0.6669	10983.1	673.199
0.66755	10978.9	669.658
0.6682	10980.6	670.363
0.66885	10977.1	657.324
0.6695	10974.6	642.47
0.67015	10975.3	640.154
0.6708	10974.2	630.077
0.67145	10974.1	629.811
0.6721	10973.1	628.864
0.67275	10976	633.312
0.6734	10973	630.054
0.67405	10970.8	621.683
0.6747	10970.2	627.084
0.67535	10968.1	635.927
0.676	10971.7	647.758
0.67665	10969.3	647.328
0.6773	10963.4	632.284
0.67795	10960.1	619.411
0.6786	10958.2	615.331
0.67925	10957.9	617.542
0.6799	10958	607.605
0.68055	10956.1	609.445
0.6812	10957.3	610.679
0.68185	10957.8	617.771
0.6825	10958.4	609.044
0.68315	10955.2	606.036
0.6838	10954.7	607.202
0.68445	10949.2	598.87
0.6851	10943.5	590.441
0.68575	10939.8	572.253
0.6864	10938.9	569.909
0.68705	10939	567.242
0.6877	10937.5	568.459
0.68835	10936.9	565.976
0.689	10939.7	575.288
0.68965	10938.6	575.098
0.6903	10939.5	579.266
0.69095	10936.4	569.242
0.6916	10941	570.923
0.69225	10939.1	567.009
0.6929	10938.2	559.134
0.69355	10938.6	556.529
0.6942	10935.4	553.064
0.69485	10933.7	540.537
0.6955	10932.1	539.389
0.69615	10929	544.119
0.6968	10935.2	558.482
0.69745	10936.7	563.581
0.6981	10939.8	576.545
0.69875	10938.9	575.175
0.6994	10939.9	571.838
0.70005	10939.7	570.243
0.7007	10939.3	570.91
0.70135	10942.3	576.476
0.702	10941.6	576.217
0.70265	10946.7	583.864
0.7033	10944.1	574.251
0.70395	10944.3	575.544
0.7046	10943.2	568.664
0.70525	10940.7	563.005
0.7059	10944.4	573.858
0.70655	10946.8	579.234
0.7072	10950	572.118
0.70785	10953.5	573.741
0.7085	10955.1	572.836
0.70915	10958.7	588.783
0.7098	10956	591.189
0.71045	10957.8	591.556
0.7111	10956.9	587.863
0.71175	10959.9	595.915
0.7124	10965.3	606.785
0.71305	10963.2	610.149
0.7137	10963.7	607.711
0.71435	10959.8	606.367
0.715	10961	620.586
0.71565	10959.4	605.167
0.7163	10958.3	606.698
0.71695	10961.7	599.885
0.7176	10962.4	600.024
0.71825	10965.8	605.921
0.7189	10963.5	607.188
0.71955	10964.2	622.013
0.7202	10961.6	613.024
0.72085	10962.7	625.347
0.7215	10960.2	615.333
0.72215	10961.5	608.136
0.7228	10963.6	615.144
0.72345	10960.5	600.908
0.7241	10959	597.214
0.72475	10957.1	591.536
0.7254	10956.8	591.734
0.72605	10958.5	599.344
0.7267	10956.8	589.008
0.72735	10959.4	600.68
0.728	10958.1	605.269
0.72865	10961.6	612.141
0.7293	10959	599.358
0.72995	10957.4	591.214
0.7306	10956.7	588.55
0.73125	10955.3	589.904
0.7319	10960.7	598.016
0.73255	10957.3	591.844
0.7332	10959.6	592.032
0.73385	10961.2	603.75
0.7345	10958.4	592.734
0.73515	10958	596.048
0.7358	10952.8	579.743
0.73645	10958.1	600.097
0.7371	10952.2	590.487
0.73775	10948.8	589.117
0.7384	10952.8	591.378
0.73905	10944.1	568.774
0.7397	10944.5	575.797
0.74035	10934.4	553.101
0.741	10935.3	551.064
0.74165	10938.7	558.647
0.7423	10932.6	541.495
0.74295	10937	541.11
0.7436	10930	533.468
0.74425	10934.2	540.656
0.7449	10939.3	554.13
0.74555	10938.5	556.549
0.7462	10941	560.872
0.74685	10935.9	549.885
0.7475	10937.5	542.787
0.74815	10931.6	531.105
0.7488	10927.1	517.496
0.74945	10928.3	512.52
0.7501	10926.4	515.394
0.75075	10932.9	529.982
0.7514	10933.4	521.28
0.75205	10932.5	516.968
0.7527	10938.5	527.643
0.75335	10937.8	527.33
0.754	10941	529.37
0.75465	10939.8	526.515
0.7553	10947.3	539.595
0.75595	10946.1	541.129
0.7566	10945.8	545.464
0.75725	10946.4	550.2
0.7579	10945.5	552.671
0.75855	10947	549.493
0.7592	10945.8	543.371
0.75985	10946.1	545.879
0.7605	10947.1	551.568
0.76115	10949.7	555.184
0.7618	10947	553.174
0.76245	10944	543.604
0.7631	10943.5	545.229
0.76375	10943.6	552.121
0.7644	10948.5	559.237
0.76505	10947.7	564.314
0.7657	10942.8	552.485
0.76635	10943.4	546.372
0.767	10936.7	534.433
0.76765	10937.7	543.494
0.7683	10937.8	550.022
0.76895	10938.2	543.273
0.7696	10937.3	534.954
0.77025	10936.6	529.272
0.7709	10932.3	534.097
0.77155	10932.6	522.754
0.7722	10930.3	515.891
0.77285	10932.7	516.673
0.7735	10930.4	516.499
0.77415	10928.7	518.23
0.7748	10928.7	520.38
0.77545	10925.2	517.376
0.7761	10928.5	519.875
0.77675	10926.7	513.924
0.7774	10929.8	519.831
0.77805	10929.3	526.521
0.7787	10930.2	532.494
0.77935	10926.8	526.18
0.78	10928.4	529.755
0.78065	10926.5	540.415
0.7813	10926.9	542.275
0.78195	10927	555.076
0.7826	10925.2	546.694
0.78325	10917.6	509.597
0.7839	10913.7	492.401
0.78455	10914.1	498.231
0.7852	10921	514.136
0.78585	10919.3	515.398
0.7865	10922.6	519.957
0.78715	10920	519.213
0.7878	10915.7	517.209
0.78845	10915.8	514.686
0.7891	10909.9	507.802
0.78975	10908.8	512.753
0.7904	10907.3	508.644
0.79105	10906.4	503.143
0.7917	10904.7	497.578
0.79235	10906.4	497.781
0.793	10909.4	508.617
0.79365	10912.9	510.689
0.7943	10914.5	514.567
0.79495	10909.5	512.603
0.7956	10912.9	511.258
0.79625	10908.6	502.136
0.7969	10911	500.297
0.79755	10908	505.765
0.7982	10910	509.261
0.79885	10915.4	523.886
0.7995	10914.4	530.169
0.80015	10913	521.631
0.8008	10913.2	525.357
0.80145	10911.8	531.91
0.8021	10914	528.84
0.80275	10910.5	524.717
0.8034	10916.6	524.152
0.80405	10910.7	523.224
0.8047	10916.6	528.287
0.80535	10919.8	525.559
0.806	10916.2	519.299
0.80665	10918.8	518.436
0.8073	10913.2	510.521
0.80795	10916.9	515.831
0.8086	10917	521.382
0.80925	10914.5	541.431
0.8099	10918	546.958
0.81055	10914	520.086
0.8112	10912.1	508.512
0.81185	10906	503.508
0.8125	10905.5	502.484
0.81315	10904	500.61
0.8138	10901.1	495.015
0.81445	10903.6	498.658
0.8151	10903	501.538
0.81575	10909	521.12
0.8164	10914	523.639
0.81705	10913.5	529.734
0.8177	10915.3	538.368
0.81835	10915.9	532.521
0.819	10918	534.203
0.81965	10912.7	532.689
0.8203	10919	540.539
0.82095	10915.1	535.614
0.8216	10912.8	533.991
0.82225	10912.8	525.529
0.8229	10909.1	516.915
0.82355	10912.5	519.277
0.8242	10917.4	529.43
0.82485	10911.6	521.501
0.8255	10913.5	511.507
0.82615	10907.1	503.993
0.8268	10910	508.745
0.82745	10910	510.379
0.8281	10914.6	510.504
0.82875	10913.8	513.528
0.8294	10913.7	518.071
0.83005	10925.2	531.538
0.8307	10922.8	537.237
0.83135	10928.4	535.652
0.832	10929.1	533.517
0.83265	10925.8	532.154
0.8333	10927.2	532.487
0.83395	10925.5	531.584
0.8346	10927	531.489
0.83525	10927.4	536.454
0.8359	10927.8	535.572
0.83655	10930.2	537.725
0.8372	10927.6	535.554
0.83785	10927.9	536.189
0.8385	10926.1	541.49
0.83915	10931.2	547.181
0.8398	10929.1	546.393
0.84045	10926	551.852
0.8411	10928.2	553.48
0.84175	10921.4	541.108
0.8424	10922.7	538.532
0.84305	10924.4	538.477
0.8437	10922.4	535.546
0.84435	10924.9	541.798
0.845	10920.6	544.688
0.84565	10922.9	548.597
0.8463	10920	538.774
0.84695	10918.4	527.807
0.8476	10920.8	525.198
0.84825	10914.8	521.455
0.8489	10919.7	530.691
0.84955	10919.3	533.356
0.8502	10923	541.733
0.85085	10921.3	537.048
0.8515	10916.5	530.091
0.85215	10922.5	535.929
0.8528	10921.3	530.991
0.85345	10928.7	545.648
0.8541	10929.1	546.393
0.85475	10930	555.605
0.8554	10929.4	559.303
0.85605	10925.3	546.539
0.8567	10926.8	549.156
0.85735	10922	540.937
0.858	10922.4	541.561
0.85865	10918.9	525.966
0.8593	10908.7	511.967
0.85995	10914.9	521.817
0.8606	10911.7	514.589
0.86125	10911.6	513.473
0.8619	10907.5	507.651
0.86255	10903.8	499.308
0.8632	10907.1	514.202
0.86385	10907.4	509.508
0.8645	10910	519.439
0.86515	10910.1	523.578
0.8658	10911.5	528.084
0.86645	10912.9	532.125
0.8671	10906.6	522.557
0.86775	10905.2	514.191
0.8684	10902.8	507.798
0.86905	10904.7	515.904
0.8697	10905.6	522.863
0.87035	10904.4	523.066
0.871	10902.9	511.815
0.87165	10903.5	507.422
0.8723	10904.6	506.877
0.87295	10903.7	512.673
0.8736	10906.4	522.663
0.87425	10904.3	514.654
0.8749	10907.9	518.365
0.87555	10905.7	518.035
0.8762	10910.1	535.669
0.87685	10915.6	549.142
0.8775	10916.3	545.6
0.87815	10916.4	541.073
0.8788	10915.4	529.666
0.87945	10917.6	536.122
0.8801	10919.7	544.765
0.88075	10920.3	549.042
0.8814	10923.5	563.488
0.88205	10921.8	548.853
0.8827	10920.5	542.529
0.88335	10917.6	533.683
0.884	10913	526.923
0.88465	10915.5	536.712
0.8853	10912	537.612
0.88595	10908.8	534.595
0.8866	10909.6	534.804
0.88725	10907.7	527.614
0.8879	10910.1	538.47
0.88855	10906.5	528.278
0.8892	10899.1	511.183
0.88985	10898	512.266
0.8905	10891.4	492.814
0.89115	10891.8	489.589
0.8918	10887.9	484.729
0.89245	10891.1	497.106
0.8931	10892.2	498.496
0.89375	10887.4	492.838
0.8944	10890.2	489.823
0.89505	10887.1	481.455
0.8957	10888.5	482.678
0.89635	10891.1	483.311
0.897	10890.1	477.349
0.89765	10892.1	475.404
0.8983	10891.7	475.041
0.89895	10895.9	480.639
0.8996	10897.2	481.162
0.90025	10890.7	474.705
0.9009	10890	478.441
0.90155	10886.6	474.697
0.9022	10891.9	480.203
0.90285	10886.5	477.392
0.9035	10888.1	474.418
0.90415	10886.5	469.367
0.9048	10883.9	465.025
0.90545	10884.5	469.519
0.9061	10883.9	466.332
0.90675	10888.2	474
0.9074	10887.5	475.331
0.90805	10886.1	476.995
0.9087	10888.6	480.17
0.90935	10887.4	474.443
0.91	10891.3	486.81
0.91065	10889.9	492.269
0.9113	10888.9	490.912
0.91195	10891	491.473
0.9126	10885.5	488.867
0.91325	10887.9	494.021
0.9139	10883.4	483.993
0.91455	10884	481.733
0.9152	10881.9	466.714
0.91585	10877.6	459.666
0.9165	10879.8	464.21
0.91715	10877.9	467.943
0.9178	10877.7	470.209
0.91845	10875.5	460.449
0.9191	10869.4	450.721
0.91975	10868.7	445.285
0.9204	10867.4	446.224
0.92105	10865.2	447.11
0.9217	10863.7	443.981
0.92235	10861.7	434.869
0.923	10864	432.066
0.92365	10860.9	427.825
0.9243	10862.1	434.246
0.92495	10861.5	442.621
0.9256	10865.4	453.587
0.92625	10867	458.233
0.9269	10868.4	459.489
0.92755	10869	455.343
0.9282	10866.6	448.274
0.92885	10869.7	450.752
0.9295	10866.5	453.558
0.93015	10869.3	462.411
0.9308	10869.1	454.045
0.93145	10868.5	459.474
0.9321	10872.1	459.994
0.93275	10868.7	461.192
0.9334	10869.3	458.399
0.93405	10867.5	456.179
0.9347	10867.5	443.809
0.93535	10870.3	446.533
0.936	10868	446.87
0.93665	10873.3	457.103
0.9373	10871.3	460.03
0.93795	10871.1	448.337
0.9386	10872.1	443.546
0.93925	10869.8	438.209
0.9399	10870.1	433.351
0.94055	10866.5	429.481
0.9412	10866.1	426.022
0.94185	10863.7	421.123
0.9425	10862.9	424.296
0.94315	10867.5	432.596
0.9438	10865.5	429.993
0.94445	10871	440.829
0.9451	10876.5	453.961
0.94575	10875.5	461.002
0.9464	10880.9	459.954
0.94705	10875.4	454.78
0.9477	10881.5	462.946
0.94835	10878.4	464.744
0.949	10878.4	466.465
0.94965	10877.7	464.488
0.9503	10874.1	458.84
0.95095	10877	452.228
0.9516	10873.2	448.173
0.95225	10874.3	451.985
0.9529	10874.3	447.675
0.95355	10871.8	445.64
0.9542	10875.1	450.84
0.95485	10873.3	451.469
0.9555	10872.4	456.316
0.95615	10875.1	460.465
0.9568	10877.3	457.657
0.95745	10876.6	445.478
0.9581	10872.3	435.864
0.95875	10876.6	441.436
0.9594	10873.5	451.497
0.96005	10877.3	452.263
0.9607	10875.7	440.041
0.96135	10872.8	434.486
0.962	10874.4	439.68
0.96265	10871.9	437.534
0.9633	10875.6	442.559
0.96395	10876.3	446.059
0.9646	10873.1	449.665
0.96525	10877.5	451.701
0.9659	10873.9	444.327
0.96655	10874.6	445.023
0.9672	10871.3	441.237
0.96785	10873.7	443.498
0.9685	10876.7	444.332
0.96915	10874.3	446.994
0.9698	10880.7	453.329
0.97045	10877.6	451.687
0.9711	10878.6	459.886
0.97175	10883.3	463.25
0.9724	10879.5	454.083
0.97305	10883.5	456.728
0.9737	10879.5	454.248
0.97435	10884.4	460.478
0.975	10880.3	455.714
0.97565	10881.7	460.267
0.9763	10883.6	460.998
0.97695	10876.5	455.722
0.9776	10879.1	452.194
0.97825	10877.9	456.756
0.9789	10885.2	469.969
0.97955	10887.7	477.123
0.9802	10884.9	471.681
0.98085	10887.9	475.371
0.9815	10884.8	484.374
0.98215	10888.2	490.832
0.9828	10887.4	496.526
0.98345	10889.1	518.787
0.9841	10889.8	510.712
0.98475	10890.9	526.779
0.9854	10888.3	508.279
0.98605	10892.3	526.994
0.9867	10893.2	512.985
0.98735	10892.8	507.839
0.988	10891.3	517.887
0.98865	10890.2	501.738
0.9893	10890.6	510.594
0.98995	10897.4	532.327
0.9906	10895.5	538.679
0.99125	10894.6	543.028
0.9919	10896.9	547.101
0.99255	10893.1	540.605
0.9932	10895.3	551.11
0.99385	10900.1	569.885
0.9945	10902.4	587.202
0.99515	10901	564.366
0.9958	10897.2	551.541
0.99645	10896	535.162
0.9971	10898.1	540.309
0.99775	10899.1	534.938
0.9984	10895.5	523.319
0.99905	10892.8	513.56
0.9997	10891.2	502.217
1.00035	10889.1	515.862
1.001	10888.6	517.035
1.00165	10889.1	512.753
1.0023	10889.4	531.921
1.00295	10893	541.024
1.0036	10893.1	546.144
1.00425	10892.3	534.078
1.0049	10888	520.305
1.00555	10888.4	517.403
1.0062	10889.4	491.733
1.00685	10881.9	482.552
1.0075	10884.9	477.478
1.00815	10882.6	473.981
1.0088	10885.4	481.161
1.00945	10888.2	489.806
1.0101	10889.2	501.305
1.01075	10888.4	502.809
1.0114	10886.5	496.976
1.01205	10887.8	504.971
1.0127	10886.2	504.745
1.01335	10890.8	524.385
1.014	10890.8	532.165
1.01465	10890.5	517.226
1.0153	10890.4	512.43
1.01595	10882.9	501.95
1.0166	10884.5	502.223
1.01725	10881.9	495.57
1.0179	10878.5	490.405
1.01855	10880.7	497.767
1.0192	10875.9	486.559
1.01985	10876.9	483.284
1.0205	10871.4	466.231
1.02115	10872.3	460.766
1.0218	10871	452.184
1.02245	10866.1	441.152
1.0231	10869.5	462.047
1.02375	10870.5	477.276
1.0244	10876.9	485.19
1.02505	10876.5	471.545
1.0257	10871.9	465.722
1.02635	10873.8	470.995
1.027	10871.1	468.296
1.02765	10874.5	473.479
1.0283	10878.8	486.007
1.02895	10872.6	470.643
1.0296	10873.6	465.426
1.03025	10872.7	468.16
1.0309	10877	474.223
1.03155	10880.1	488.898
1.0322	10880	487.124
1.03285	10876.9	481.014
1.0335	10875.8	481.422
1.03415	10874.6	485.661
1.0348	10872.4	478.107
1.03545	10868.6	470.385
1.0361	10868.1	469.304
1.03675	10864.1	461.32
1.0374	10862.4	468.142
1.03805	10861.1	472.367
1.0387	10863.5	477.218
1.03935	10864.8	477.002
1.04	10864.4	475.892
1.04065	10862.6	473.508
1.0413	10865.8	484.945
1.04195	10866.8	491.647
1.0426	10865.6	488.963
1.04325	10862.7	483.201
1.0439	10862.8	476.873
1.04455	10861.6	479.064
1.0452	10860.8	481.208
1.04585	10856.6	473.925
1.0465	10855.6	458.853
1.04715	10855.9	473.055
1.0478	10857.6	468.74
1.04845	10858.7	469.421
1.0491	10856.9	454.893
1.04975	10856.8	453.751
1.0504	10858.3	463.197
1.05105	10858.5	466.484
1.0517	10857.5	470.297
1.05235	10858.6	470.313
1.053	10855.9	463.379
1.05365	10855.7	455.673
1.0543	10856.3	454.835
1.05495	10857.1	459.703
1.0556	10859.2	476.43
1.05625	10861.4	493.671
1.0569	10858.9	499.42
1.05755	10857.5	490.191
1.0582	10856.6	473.888
1.05885	10856.9	459.473
1.0595	10858.7	461.359
1.06015	10856.1	457.689
1.0608	10860.7	465.612
1.06145	10859.8	474.963
1.0621	10862.4	474.256
1.06275	10863.3	473.29
1.0634	10861.8	478.434
1.06405	10859.5	478.617
1.0647	10858.2	481.756
1.06535	10855.6	484.248
1.066	10855.9	489.587
1.06665	10854.2	484.98
1.0673	10855.6	496.885
1.06795	10855.9	499.421
1.0686	10853.9	493.995
1.06925	10851.3	493.285
1.0699	10850.7	486.31
1.07055	10849.3	478.131
1.0712	10844.5	464.261
1.07185	10849	466.163
1.0725	10844.6	456.37
1.07315	10847.5	454.203
1.0738	10843.4	449.779
1.07445	10844.4	444.966
1.0751	10846.2	453.848
1.07575	10845.8	453.426
1.0764	10849.8	463.695
1.07705	10850.4	458.734
1.0777	10855.8	467.538
1.07835	10856.6	482.057
1.079	10855.6	483.446
1.07965	10860.3	487.656
1.0803	10855.9	486.185
1.08095	10856.2	491.144
1.0816	10853.1	477.838
1.08225	10845.2	459.926
1.0829	10843.4	445.931
1.08355	10839.8	429.285
1.0842	10839.6	422.975
1.08485	10839	425.829
1.0855	10837.3	421.795
1.08615	10837.6	421.045
1.0868	10835.3	430.4
1.08745	10837.4	433.914
1.0881	10838	436.134
1.08875	10842	443.335
1.0894	10844	441.673
1.09005	10842.6	450.537
1.0907	10848.3	464.818
1.09135	10846.8	467.232
1.092	10849.2	479.245
1.09265	10849	470.356
1.0933	10850.6	470.374
1.09395	10852.8	483.854
1.0946	10847.8	469.125
1.09525	10849.7	468.327
1.0959	10850.8	473.727
1.09655	10851.1	468.063
1.0972	10852.9	458.704
1.09785	10850.3	447.794
1.0985	10853	452.628
1.09915	10853.1	455.967
1.0998	10852.7	455.575
1.10045	10855.1	451.615
1.1011	10852	442.195
1.10175	10857.6	451.245
1.1024	10857.1	465.035
1.10305	10856.3	478.194
1.1037	10857.8	491.438
1.10435	10862.6	496.93
1.105	10863.8	490.208
1.10565	10862.8	483.112
1.1063	10863.5	477.291
1.10695	10861	475.317
1.1076	10860.2	483.805
1.10825	10860.8	486.399
1.1089	10856.5	477.739
1.10955	10857.2	473.129
1.1102	10856.9	470.046
1.11085	10857.8	473.211
1.1115	10855.6	474.456
1.11215	10860.7	478.872
1.1128	10861.6	485.335
1.11345	10862	492.22
1.1141	10868.6	497.197
1.11475	10865.2	492.272
1.1154	10866	482.071
1.11605	10867.3	478.402
1.1167	10864.7	472.667
1.11735	10869.6	485.38
1.118	10868.3	491.426
1.11865	10870.1	493.646
1.1193	10873.9	500.13
1.11995	10872.8	506.438
1.1206	10878	508.718
1.12125	10878.2	514.37
1.1219	10882.6	523.077
1.12255	10880.3	526.179
1.1232	10879.7	515.103
1.12385	10876.5	495.623
1.1245	10872.5	484.214
1.12515	10874.3	487.313
1.1258	10875.1	494.742
1.12645	10879.2	503.729
1.1271	10879.5	507.5
1.12775	10878.4	507.165
1.1284	10881.5	519.324
1.12905	10882	517.165
1.1297	10885.4	513.77
1.13035	10883.7	510.382
1.131	10881.8	495.086
1.13165	10876.7	483.277
1.1323	10874.7	476.4
1.13295	10875.7	473.076
1.1336	10873.5	464.835
1.13425	10874.5	475.503
1.1349	10876	467.587
1.13555	10872.7	471.17
1.1362	10876.5	485.473
1.13685	10873	482.172
1.1375	10873.2	484.584
1.13815	10872.5	470.952
1.1388	10867.8	461
1.13945	10871.4	468.137
1.1401	10869.2	474.351
1.14075	10872	476.368
1.1414	10866.1	466.32
1.14205	10866.1	465.425
1.1427	10865.1	463.977
1.14335	10863.3	462.426
1.144	10863.8	460.092
1.14465	10856.8	450.482
1.1453	10861.1	459.91
1.14595	10861.4	472.158
1.1466	10861.9	470.51
1.14725	10863.7	466.662
1.1479	10862.1	466.18
1.14855	10866	465.68
1.1492	10864.9	458.698
1.14985	10868.7	463.691
1.1505	10870.2	474.131
1.15115	10863.5	462.943
1.1518	10868.2	474.612
1.15245	10863	474.538
1.1531	10862.4	473.704
1.15375	10859.2	454.804
1.1544	10855	447.205
1.15505	10859.8	453.115
1.1557	10856.4	450.66
1.15635	10855.8	439.653
1.157	10852.9	433.448
1.15765	10856	436.272
1.1583	10853.9	440.069
1.15895	10851.3	447.405
1.1596	10856.6	450.88
1.16025	10854.6	449.035
1.1609	10857.4	456.409
1.16155	10858.4	463.465
1.1622	10856.5	461.677
1.16285	10860	471.913
1.1635	10859.5	479.951
1.16415	10863.8	480.396
1.1648	10862.1	476.193
1.16545	10861.7	479.566
1.1661	10866.1	497.947
1.16675	10862.3	500.696
1.1674	10862.5	497.212
1.16805	10857.2	488.697
1.1687	10857	485.468
1.16935	10857.3	487.36
1.17	10857.3	485.203
1.17065	10859.4	476.628
1.1713	10855.5	467.848
1.17195	10859	469.474
1.1726	10858	476.876
1.17325	10856.5	482.738
1.1739	10861.8	488.775
1.17455	10856.5	489.937
1.1752	10859.3	493.793
1.17585	10857.3	488.816
1.1765	10858.9	467.914
1.17715	10857.2	463.457
1.1778	10852.5	452.104
1.17845	10854.4	460.969
1.1791	10849.9	452.898
1.17975	10852.8	464.63
1.1804	10855.2	474.706
1.18105	10854.3	481.079
1.1817	10857.5	478.565
1.18235	10856.3	474.667
1.183	10860	478.432
1.18365	10855.1	464.003
1.1843	10849.5	455.637
1.18495	10848.9	441.26
1.1856	10841.3	426.85
1.18625	10841.6	415.225
1.1869	10841.1	413.649
1.18755	10841.9	416.312
1.1882	10841.2	416.034
1.18885	10842.8	419.735
1.1895	10844.9	430.773
1.19015	10845.6	436.299
1.1908	10845.7	433.14
1.19145	10845.3	430.4
1.1921	10843.7	434.898
1.19275	10845.6	433.344
1.1934	10842.7	428.067
1.19405	10841.9	422.267
1.1947	10839.4	418.881
1.19535	10841	415.879
1.196	10837.6	405.719
1.19665	10834.8	405.702
1.1973	10837.1	410.455
1.19795	10834.1	411.983
1.1986	10836.8	410.846
1.19925	10836.5	417.903
1.1999	10837.2	430.528
1.20055	10839.7	432.445
1.2012	10836.9	427.906
1.20185	10839	433.082
1.2025	10836.5	428.065
1.20315	10838.1	426.668
1.2038	10836.7	425.169
1.20445	10836	430.592
1.2051	10837.4	439.414
1.20575	10839.6	436.281
1.2064	10844.2	443.575
1.20705	10845.2	437.917
1.2077	10841.9	430.975
1.20835	10845.1	430.966
1.209	10845	435.486
1.20965	10850.4	445.234
1.2103	10851	455.165
1.21095	10853.2	462.588
1.2116	10855.9	460.727
1.21225	10857.2	454.831
1.2129	10857.5	454.848
1.21355	10857.4	463.881
1.2142	10860.5	465.457
1.21485	10859.9	460.121
1.2155	10865.2	459.715
1.21615	10862.4	449.021
1.2168	10861.4	452.201
1.21745	10861	443.285
1.2181	10858.1	437.517
1.21875	10861.7	437.736
1.2194	10862.4	442.547
1.22005	10863.8	442.688
1.2207	10862.1	435.531
1.22135	10861.3	432.256
1.222	10857.2	431.067
1.22265	10857.1	434.25
1.2233	10859.5	442.711
1.22395	10859.3	442.914
1.2246	10858.8	439.924
1.22525	10859.9	436.544
1.2259	10859.7	436.834
1.22655	10858.9	440.765
1.2272	10860.9	443.776
1.22785	10858.1	444.834
1.2285	10857.6	439.258
1.22915	10859.8	439.52
1.2298	10860	448.262
1.23045	10862.8	458.466
1.2311	10858.9	449.372
1.23175	10858.8	440.336
1.2324	10859.4	432.727
1.23305	10856.8	424.436
1.2337	10860	428.62
1.23435	10860.5	432.827
1.235	10856.6	428.918
1.23565	10858	424.444
1.2363	10853.3	423.26
1.23695	10856.5	427.557
1.2376	10855.8	432.475
1.23825	10857.3	440.72
1.2389	10857.8	452.418
1.23955	10857.2	441.409
1.2402	10854.6	436.454
1.24085	10852	423.402
1.2415	10850.2	420.654
1.24215	10850	420.043
1.2428	10851.5	421.414
1.24345	10852.8	421.076
1.2441	10851.1	428.528
1.24475	10849.4	429.219
1.2454	10848	427.462
1.24605	10848	422.964
1.2467	10848.4	425.893
1.24735	10848.3	426.578
1.248	10847.8	421.459
1.24865	10853.4	428.954
1.2493	10852.5	423.464
1.24995	10853.7	425.876
1.2506	10854.3	424.265
1.25125	10853.5	422.779
1.2519	10853.3	425.017
1.25255	10853.4	435.136
1.2532	10857.1	439.211
1.25385	10858.9	434.554
1.2545	10858.1	426.976
1.25515	10858.1	426.331
1.2558	10857.2	417.846
1.25645	10857.4	419.267
1.2571	10858.4	420.387
1.25775	10858.3	420.738
1.2584	10862.1	428.301
1.25905	10859.4	427.666
1.2597	10858.5	425.024
1.26035	10858.2	430.191
1.261	10856.5	440.495
1.26165	10860.5	451.848
1.2623	10858.6	448.387
1.26295	10860.1	447.213
1.2636	10863.8	452.716
1.26425	10865.6	458.503
1.2649	10872.5	472.884
1.26555	10869.3	474.921
1.2662	10870.6	478.15
1.26685	10870.3	488.689
1.2675	10871.7	494.968
1.26815	10872.8	486.585
1.2688	10869.9	467.886
1.26945	10872.2	470.713
1.2701	10874.7	477.005
1.27075	10878	487.658
1.2714	10879.2	488.036
1.27205	10873.3	472.826
1.2727	10877.5	475.44
1.27335	10876.4	466.002
1.274	10874.6	463.164
1.27465	10875.8	462.339
1.2753	10871.4	464.373
1.27595	10875.7	477.008
1.2766	10873.6	476.167
1.27725	10876.1	481.194
1.2779	10877.2	487.732
1.27855	10876	479.377
1.2792	10873	467.528
1.27985	10870.7	465.059
1.2805	10870.5	462.095
1.28115	10871.8	461.738
1.2818	10874.3	471.481
1.28245	10873.7	470.583
1.2831	10871.6	464.798
1.28375	10871.4	459.43
1.2844	10872.6	460.517
1.28505	10872.2	460.753
1.2857	10873.5	463.89
1.28635	10877.5	471.965
1.287	10876.9	475.333
1.28765	10877.5	473.488
1.2883	10879.5	468.17
1.28895	10883.6	464.306
1.2896	10883.1	464.583
1.29025	10881.2	457.982
1.2909	10876.2	449.834
1.29155	10880	452.153
1.2922	10872.7	446.255
1.29285	10873.3	445.807
1.2935	10872.1	441.623
1.29415	10871.7	432.51
1.2948	10871.5	426.26
1.29545	10869.3	428.096
1.2961	10867.5	429.111
1.29675	10868.5	443.583
1.2974	10873.3	451.318
1.29805	10874.7	440.615
1.2987	10871.4	443.778
1.29935	10874.2	445.26
[truncated: 3,522 more rows]

## Sheet: Figure 3f
Distance from tumor edge (μm)	tumor nest1-mean	tumor nest1-std	tumor nest2-mean	tumor nest2-std	tumor nest3-mean	tumor nest3-std
0.65	13139.9	1265.88	12204.3	693.709	11154.2	459.897
1.3	13494.1	1185.76	12389	827.111	11164.7	482.632
1.95	13437.8	1111.3	12363.8	891.231	11095.7	442.381
2.6	13204.1	969.208	12267.6	834.963	11008.1	415.849
3.25	12954.8	876.95	12134.6	819.771	10971.2	414.19
3.9	12847.3	887.221	12106	830.631	10955	399.971
4.55	12771.6	885.475	12042.7	827.201	10923.6	396.637
5.2	12712.6	847.851	12046.4	815.317	10892	375.457
5.85	12677.5	871.739	12021.6	851.565	10883.4	375.901
6.5	12713.4	933.554	12003.2	827.084	10875	379.286
7.15	12778.5	974.148	11957.3	806.88	10875.6	405.019
7.8	12789.1	981.765	12013.8	798.776	10855.4	409.428
8.45	12765.4	936.428	12014	805.396	10860.4	408.881
9.1	12764.6	930.173	12071.1	804.167	10840	367.602
9.75	12836.1	962.904	12073.1	757.251	10837.2	344.555
10.4	12916.2	983.087	11946.7	734.083	10812.3	322.418
11.05	12961.5	963.274	11917	699.393	10806.5	293.793
11.7	13046	1008.84	11871.2	752.376	10786.7	251.954
12.35	13122.2	967.835	11915.8	778.41	10780.4	246.332
13	13199.8	974.892	11918.6	764.812	10771.2	246.14
13.65	13305.7	978.66	11868.5	732.048	10790.1	272.407
14.3	13340.6	1082.6	11861.8	734.042	10783.7	266.187
14.95	13350.9	1155.75	11837.8	741.69	10786.3	254.234
15.6	13306.8	1227.33	11826.5	751.602	10799.5	268.823
16.25	13246.4	1186.53	11816.5	755.668	10785.6	261.34
16.9	13272.4	1242.4	11805.2	798.555	10795.5	260.985
17.55	13259.8	1267.33	11797.1	768.275	10775.6	263.109
18.2	13166.4	1116.61	11887	785.215	10780.1	263.308
18.85	13049.9	1067.66	11913.1	849.291	10763.7	255.245
19.5	12971.9	1080.27	11937.3	875.553	10732.3	220.387
20.15	12890.5	1106.04	11908.2	845.105	10711.3	200.132
20.8	12869	1054.17	11900.1	837.063	10700.6	191.862
21.45	12911.3	1013.09	11967.7	897.118	10690.3	177.561
22.1	13054.8	1039.39	11869.5	862.109	10698.1	182.915
22.75	13176.5	1094.12	11866.9	790.541	10677.4	173.788
23.4	13225.4	1115.15	11789.3	780.581	10677.6	173.514
24.05	13306.3	1122.3	11743.7	886.612	10671.1	165.074
24.7	13327.5	1147.61	11653.6	868.514	10673.8	180.296
25.35	13419.3	1269.19	11620	809.966	10664.9	180.914
26	13450.6	1205.89	11532.6	755.745	10661.8	163.475
26.65	13395.2	1146.82	11467.8	760.44	10661.1	163.897
27.3	13295.3	1117.85	11415.6	732.226	10666.2	170.135
27.95	13233.8	1063.82	11455	747.927	10646.9	171.415
28.6	13225.6	1144.2	11454.5	772.089	10626.9	163.724
29.25	13249.5	1298.65	11501.7	821.921	10634.7	164.801
29.9	13226.8	1312.17	11462.9	723.457	10633.5	167.627
30.55	13157.2	1211.76	11391.7	585.47	10641	196.001
31.2	13198.3	1233.24	11363.5	583.878	10636.4	174.605
31.85	13199.2	1048.61	11356.3	553.981	10613.6	148.023
32.5	13378.6	1094.42	11322.1	532.115	10603.2	144.857
33.15	13453.5	1193.63	11303	549.265	10610.4	154.952
33.8	13456.6	1238.75	11300.3	583.449	10618.4	131.917
34.45	13438.9	1345.94	11259.8	584.526	10597.4	147.025
35.1	13489.9	1378.47	11247	568.227	10603.8	139.254
35.75	13429.8	1200.07	11179.6	504.501	10591.6	137.275
36.4	13443.6	1217.12	11120.8	433.188	10603.9	148.28
37.05	13521.9	1247.9	11068.6	338.714	10586.4	127.517
37.7	13545.1	1102.7	11044.9	327.329	10608.7	140.947
38.35	13478.5	978.717	11018.8	323.078	10597.8	140.179
39	13355.8	896.191	11012.7	299.226	10579.2	134.907
39.65	13450.4	732.831	11005.5	320.306	10586	136.432
40.3	13544	678.291	11030.2	346.388	10580.6	128.886
40.95	13882.7	389.729	11015.5	355.005	10583.7	130.51
41.6			10989.3	311.999	10600.9	142.023
42.25			10945.2	257.44	10607.6	123.756
42.9			10935	250.843	10597.9	119.737
43.55			10937.6	256.622	10600	126.174
44.2			10944.5	263.554	10613	120.914
44.85			10944.8	255.502	10579.4	113.499
45.5			10923.2	220.132	10614	121.707
46.15			10901.7	209.437	10628.9	99.5214
46.8			10896.4	184.064	10594.2	119.911
47.45			10889.6	160.381	10536	87
48.1			10872.6	159.578
48.75			10866.8	141.868
49.4			10855.7	145.101
50.05			10830.7	119.191
50.7			10858.6	130.61
51.35			10828.7	152.157
52			10839.4	132.736
52.65			10845.6	145.483
53.3			10831.7	136.752
53.95			10859.2	142.01
54.6			10914.9	95.6632
55.25			10944.5	35.8934

## Sheet: Figure 4b
LD	Non-LD
0.109	0.106
0.103	0.26
0.203	0.266
0.136	0.189
0.165	0.28
0.169	0.287
0.36	0.025
0.25	0.012
0.14	0.084
0.25	0.116
0.19	0.055
0.299	0.13

## Sheet: Figure 4c
LD	Non-LD
0.0200195	0.0693054
0.0471191	0.168091
0.108276	0.103882
0.0438843	0.0586243
0.0966797	0.143311
0.0701904	0.11731
0.175049	0.00774384
0.0966797	0.00514984
0.0779419	0.0252686
0.129028	0.0426636
0.0718994	0.0205994
0.0939941	0.0472412

## Sheet: Figure 4d
LD	Non-LD
7.2211	7.06636
7.46175	7.37267
7.59377	7.00102
7.27984	7.36396
7.49759	7.33039
7.1482	7.5786
7.39863	6.55511
6.87821	7.10551
7.47387	7.21201
7.452	6.94585
7.08806	5.43131
7.12463	7.40059

## Sheet: Figure 4e
LD	Non-LD
0.008363	0.008754
0.006313	0.006959
0.005779	0.009326
0.00742	0.006978
0.0064	0.007044
0.007978	0.005755
0.007008	0.012525
0.009903	0.00876
0.006279	0.008107
0.0065	0.009732
0.008474	0.030292
0.008566	0.006732

[truncated: 14 more sheets: Figure 4g, Figure 4h, Figure 4i, Figure 4j, Figure 4k, Figure 4l, Figure 4m, Figure 4n, Figure 5b, Figure 5c, Figure 5d, Figure 5e, Figure 6a, Figure 6b]
